# Supplementary material for: Canine Demodicosis in Rupandehi Nepal’s Street Dogs: Prevalence, Clinical Signs, and Hematology
Source: Vet Sci. 2025 Mar 3;12(3):238. doi: 10.3390/vetsci12030238 (PMC11946785; doi:10.3390/vetsci12030238)
Supplement: Supplementary file 1 [file vetsci-12-00238-s001.zip]

Archive with 1 entries (1 files):
- vetsci-3476840-supplementary.pdf
